# Supplementary material for: Comparison of En Masse Repair versus Separate Double-Layer Repair for Delaminated Rotator Cuff Tears: A Systematic Review and Meta-Analysis
Source: J Clin Med. 2024 Feb 28;13(5):1393. doi: 10.3390/jcm13051393 (PMC10934360; doi:10.3390/jcm13051393)
Supplement: Supplementary file 1 [file jcm-13-01393-s001.zip]

Archive with 1 entries (1 files):
- jcm-2833169-supplementary.pdf
